# Supplementary material for: Hematological Composite Scores in Patients with Inflammatory Bowel Disease
Source: J Clin Med. 2023 Nov 23;12(23):7248. doi: 10.3390/jcm12237248 (PMC10706900; doi:10.3390/jcm12237248)
Supplement: Supplementary file 1 [file jcm-12-07248-s001.zip]

Archive with 1 entries (1 files):
- jcm-2716580-supplementary.pdf
